# Supplementary material for: Proteo-Transcriptomic Analysis of the Venom Gland of the Cone Snail Cylinder canonicus Reveals the Origin of the Predatory-Evoked Venom
Source: Toxins (Basel). 2025 Mar 2;17(3):119. doi: 10.3390/toxins17030119 (PMC11946857; doi:10.3390/toxins17030119)
Supplement: Supplementary file 1 [file toxins-17-00119-s001.zip]

Archive with 3 entries (2 files):
- toxins-3458638-supplementary/
- toxins-3458638-supplementary/toxins-3458638-supplementary file S1.docx
- toxins-3458638-supplementary/toxins-3458638-supplementary file S2.xlsx
